# Supplementary material for: A Chronological Study on Grapevine Leafroll-Associated Virus 2 in Australia
Source: Viruses. 2023 Apr 30;15(5):1105. doi: 10.3390/v15051105 (PMC10223255; doi:10.3390/v15051105)
Supplement: Supplementary file 1 [file viruses-15-01105-s001.zip]

Archive with 1 entries (1 files):
- viruses-2272705-supplementary.pdf
